# Supplementary material for: AT-101 Enhances the Antitumor Activity of Lenalidomide in Patients with Multiple Myeloma
Source: Cancers (Basel). 2023 Jan 12;15(2):477. doi: 10.3390/cancers15020477 (PMC9857228; doi:10.3390/cancers15020477)
Supplement: Supplementary file 1 [file cancers-15-00477-s001.zip]

Archive with 1 entries (1 files):
- cancers-1998922-supplementary.pdf
